# Supplementary material for: X-ray microscopy reveals endophallic structures in a new species of the ground beetle genus Trechus Clairville, 1806 from Baltic amber (Coleoptera, Carabidae, Trechini)
Source: Zookeys. 2016 Sep 1;(614):113–27. doi: 10.3897/zookeys.614.9283 (PMC5027659; doi:10.3897/zookeys.614.9283)
Supplement: XML Treatment for Trechus exhibitorius [file zookeys.614.9283-treatment1.xml]

<!DOCTYPE tp:taxon-treatment
  PUBLIC "-//TaxonX//DTD Taxonomic Treatment Publishing DTD v0 20100105//EN" "tax-treatment-NSO.dtd">
<tp:taxon-treatment xmlns:tp="http://www.plazi.org/taxpub"><tp:treatment-meta><kwd-group><label>Taxon classification</label><kwd><named-content content-type="kingdom">Animalia</named-content></kwd><kwd><named-content content-type="order">Coleoptera</named-content></kwd><kwd><named-content content-type="family">Carabidae</named-content></kwd></kwd-group><mixed-citation publication-type="journal"><person-group><name><surname>Schmidt</surname><given-names>Joachim</given-names></name><name><surname>Belousov</surname><given-names>Igor</given-names></name><name><surname>Michalik</surname><given-names>Peter</given-names></name></person-group><article-title>X-ray microscopy reveals endophallic structures in a new species of the ground beetle genus <italic><tp:taxon-name><tp:taxon-name-part taxon-name-part-type="genus">Trechus</tp:taxon-name-part></tp:taxon-name></italic> Clairville, 1806 from Baltic amber (<tp:taxon-name><tp:taxon-name-part taxon-name-part-type="order">Coleoptera</tp:taxon-name-part></tp:taxon-name>, <tp:taxon-name><tp:taxon-name-part taxon-name-part-type="family">Carabidae</tp:taxon-name-part></tp:taxon-name>, <tp:taxon-name><tp:taxon-name-part taxon-name-part-type="tribe">Trechini</tp:taxon-name-part></tp:taxon-name>)</article-title><source>Zookeys</source><day>1</day><month>9</month><year>2016</year><volume>2016</volume><issue>614</issue><fpage>113</fpage><lpage>127</lpage><pub-id pub-id-type="doi">10.3897/zookeys.614.9283</pub-id></mixed-citation></tp:treatment-meta><tp:nomenclature><tp:taxon-name>
            <tp:taxon-name-part taxon-name-part-type="genus">Trechus</tp:taxon-name-part>
            <tp:taxon-name-part taxon-name-part-type="species">exhibitorius</tp:taxon-name-part>
            <object-id xmlns:xlink="http://www.w3.org/1999/xlink" content-type="zoobank" xlink:type="simple">http://zoobank.org/EE059FA2-2249-4132-A112-4C6A48F3FFAD</object-id>
          </tp:taxon-name><tp:taxon-status xmlns:xlink="http://www.w3.org/1999/xlink" xlink:type="simple">sp. n.</tp:taxon-status><xref ref-type="fig" rid="F1">Figs 1–3</xref><xref ref-type="fig" rid="F2">, 4–6</xref><xref ref-type="fig" rid="F3">, 7–12</xref><xref ref-type="fig" rid="F4">, 13–14</xref><xref ref-type="fig" rid="F5">, 15</xref><xref ref-type="fig" rid="F6">, 16</xref></tp:nomenclature><tp:treatment-sec sec-type="material" id="SECID0ERGAC"><title>Holotype.</title><p>Male in Baltic amber; size of piece approximately 12 × 5 × 5 mm (Fig. <xref ref-type="fig" rid="F1">1</xref>), with collection label data “GZG.BST.16192 / (alte Nr. G. 645) / <tp:taxon-name><tp:taxon-name-part taxon-name-part-type="order">Coleoptera</tp:taxon-name-part></tp:taxon-name>: <tp:taxon-name><tp:taxon-name-part taxon-name-part-type="family">Carabidae</tp:taxon-name-part></tp:taxon-name> / Bembidium / Geologisch-Paläontologisches Institut und Museum / Göttingen” (front side) and “Species „b“ / Nr.2” (back side), in <abbrev xmlns:xlink="http://www.w3.org/1999/xlink" content-type="institution" id="ABBRID0EFHAC" xlink:type="simple"><def><p>Geoscience Museum, University of Göttingen, Germany </p></def>(GMG)</abbrev>. This amber piece is part of the former Königsberg Collection which is currently preserved at the <abbrev xmlns:xlink="http://www.w3.org/1999/xlink" content-type="institution" xlink:title="Geoscience Museum, University of Göttingen, Germany" id="ABBRID0EMHAC" xlink:type="simple">GMG</abbrev>. This collection includes pieces of Baltic amber collected in the area of the Curonian Spit up until the first half of the 20<sup>th</sup> century.</p><fig id="F1" position="float" orientation="portrait"><label>Figures 1–3.</label><caption><p>
          <italic><tp:taxon-name><tp:taxon-name-part taxon-name-part-type="genus">Trechus</tp:taxon-name-part> <tp:taxon-name-part taxon-name-part-type="species">exhibitorius</tp:taxon-name-part></tp:taxon-name></italic> sp. n., light microscopic images of the holotype. <bold>1</bold> general view of the fossil with contours of the amber piece <bold>2</bold> left lateral aspect <bold>3</bold> dorsal aspect.</p></caption><graphic xmlns:xlink="http://www.w3.org/1999/xlink" xlink:href="zookeys-614-113-g001.jpg" position="float" orientation="portrait" xlink:type="simple" id="oo_101561.jpg"/></fig></tp:treatment-sec><tp:treatment-sec sec-type="Preservation status" id="SECID0EPIAC"><title>Preservation status.</title><p>The amber piece is markedly darkened, and its surface shows several fine cracks, very probably as a result of its extended exposure to air. The beetle body is partly covered by milky coating and thus its right ventral surface and the mouth parts cannot be investigated by light microscopy (Figs <xref ref-type="fig" rid="F1">2</xref>, <xref ref-type="fig" rid="F1">3</xref>). The specimen is slightly shrunken with parts of its exoskeleton, which is thus dissociated from the inclusion wall. The latter represents the negative imprint of the beetle body and could be imaged together with the detached parts of the beetle exoskeleton using <abbrev xmlns:xlink="http://www.w3.org/1999/xlink" xlink:title="X-ray micro-computed tomography" id="ABBRID0E4IAC" xlink:type="simple">micro-CT</abbrev>, e.g., the detached margins of the pronotum (Fig. <xref ref-type="fig" rid="F2">4</xref>). Parts of the exoskeleton are broken along sutures and impressions, e.g., pronotal median longitudinal impression (Fig. <xref ref-type="fig" rid="F2">4</xref>), gula, occipital impression, mentum/submentum (if not naturally so), prosternum/proepisternum (Figs <xref ref-type="fig" rid="F2">5</xref>, <xref ref-type="fig" rid="F2">6</xref>, <xref ref-type="fig" rid="F3">7</xref>). The aedeagus is partly moved out off the abdomen and attached in this position by the last abdominal segment; the endophallus with the claw-like apex of the copulatory piece is partly inflated (Fig. <xref ref-type="fig" rid="F3">12</xref>). At its base, the median lobe is completely disrupted from the sclerites of segment IX (genital ring); latter is lost including parts of the median lobe basal bulb and the left paramere (Fig. <xref ref-type="fig" rid="F4">13</xref>).</p><fig id="F2" position="float" orientation="portrait"><label>Figures 4–6.</label><caption><p>
          <italic><tp:taxon-name><tp:taxon-name-part taxon-name-part-type="genus">Trechus</tp:taxon-name-part> <tp:taxon-name-part taxon-name-part-type="species">exhibitorius</tp:taxon-name-part></tp:taxon-name></italic> sp. n., volume rendering of the holotype, anterior portion. <bold>4</bold> dorsal aspect <bold>5</bold> ventral aspect <bold>6</bold> right lateral aspect.</p></caption><graphic xmlns:xlink="http://www.w3.org/1999/xlink" xlink:href="zookeys-614-113-g002.jpg" position="float" orientation="portrait" xlink:type="simple" id="oo_101562.jpg"/></fig><fig id="F3" position="float" orientation="portrait"><label>Figures 7–12.</label><caption><p>
          <italic><tp:taxon-name><tp:taxon-name-part taxon-name-part-type="genus">Trechus</tp:taxon-name-part> <tp:taxon-name-part taxon-name-part-type="species">exhibitorius</tp:taxon-name-part></tp:taxon-name></italic> sp. n., holotype, volume rendering of selected body parts. <bold>7</bold> head, ventral aspect <bold>8</bold> head, anterior part, dorsal aspect <bold>9</bold> mandibles, view from dorsal (the dorsal surface of the right mandible is cut together with the labrum in order to show the mandibular dentition; the contour of the apical portion of the right mandible is indicated by a dotted line) <bold>10</bold> elytra, caudal aspect <bold>11</bold> elytral epipleuron and left external part of metathorax <bold>12</bold> elytra and abdomen, right lateral aspect. Abbreviations: <abbrev xmlns:xlink="http://www.w3.org/1999/xlink" id="ABBRID0EXLAC" xlink:type="simple">aed<def><p> = aedeagus</p></def></abbrev>; <abbrev xmlns:xlink="http://www.w3.org/1999/xlink" id="ABBRID0E4LAC" xlink:type="simple">cl<def><p> = clypeus</p></def></abbrev>; <abbrev xmlns:xlink="http://www.w3.org/1999/xlink" id="ABBRID0EDMAC" xlink:type="simple">hs<def><p> = humeral series</p></def></abbrev>; <abbrev xmlns:xlink="http://www.w3.org/1999/xlink" id="ABBRID0EJMAC" xlink:type="simple">lbr<def><p> = labrum</p></def></abbrev>; <abbrev xmlns:xlink="http://www.w3.org/1999/xlink" id="ABBRID0EPMAC" xlink:type="simple">M<def><p> = phoretic mite</p></def></abbrev>; <abbrev xmlns:xlink="http://www.w3.org/1999/xlink" id="ABBRID0EVMAC" xlink:type="simple">meps<def><p> = metepisternum</p></def></abbrev>; <abbrev xmlns:xlink="http://www.w3.org/1999/xlink" id="ABBRID0E2MAC" xlink:type="simple">ms<def><p> = medial series</p></def></abbrev>; <abbrev xmlns:xlink="http://www.w3.org/1999/xlink" id="ABBRID0EBNAC" xlink:type="simple">mt<def><p> = mentum</p></def></abbrev>; <abbrev xmlns:xlink="http://www.w3.org/1999/xlink" id="ABBRID0EHNAC" xlink:type="simple">pas<def><p> = preapical seta</p></def></abbrev>; <abbrev xmlns:xlink="http://www.w3.org/1999/xlink" id="ABBRID0ENNAC" xlink:type="simple">rst<def><p> = recurrent stria</p></def></abbrev>; <abbrev xmlns:xlink="http://www.w3.org/1999/xlink" id="ABBRID0ETNAC" xlink:type="simple">sas<def><p> = subapical series</p></def></abbrev>; <abbrev xmlns:xlink="http://www.w3.org/1999/xlink" id="ABBRID0EZNAC" xlink:type="simple">smt<def><p> = submentum</p></def></abbrev>; <abbrev xmlns:xlink="http://www.w3.org/1999/xlink" id="ABBRID0E6NAC" xlink:type="simple">ta, tb, tm<def><p> = apical, basal, medial denticle of the right mandible</p></def></abbrev>.</p></caption><graphic xmlns:xlink="http://www.w3.org/1999/xlink" xlink:href="zookeys-614-113-g003.jpg" position="float" orientation="portrait" xlink:type="simple" id="oo_101563.jpg"/></fig><fig id="F4" position="float" orientation="portrait"><label>Figures 13–14.</label><caption><p>
          <italic><tp:taxon-name><tp:taxon-name-part taxon-name-part-type="genus">Trechus</tp:taxon-name-part> <tp:taxon-name-part taxon-name-part-type="species">exhibitorius</tp:taxon-name-part></tp:taxon-name></italic> sp. n., holotype, volume rendering of selected body parts. <bold>13</bold> frontal view inside the abdomen showing the aedeagus which is fixed between the last abdominal segments <bold>14</bold> right front leg with protarsi i-v. Abbreviations: <abbrev xmlns:xlink="http://www.w3.org/1999/xlink" id="ABBRID0EAPAC" xlink:type="simple">B<def><p> = air bubble</p></def></abbrev>; <abbrev xmlns:xlink="http://www.w3.org/1999/xlink" id="ABBRID0EGPAC" xlink:type="simple">cpa<def><p> = apex of the longer copulatory piece</p></def></abbrev>; <abbrev xmlns:xlink="http://www.w3.org/1999/xlink" id="ABBRID0EMPAC" xlink:type="simple">mla<def><p> = median lobe apex</p></def></abbrev>; <abbrev xmlns:xlink="http://www.w3.org/1999/xlink" id="ABBRID0ESPAC" xlink:type="simple">mlb<def><p> = basal bulb of median lobe</p></def></abbrev>; <abbrev xmlns:xlink="http://www.w3.org/1999/xlink" id="ABBRID0EYPAC" xlink:type="simple">pm<def><p> = parameres</p></def></abbrev>; <abbrev xmlns:xlink="http://www.w3.org/1999/xlink" id="ABBRID0E5PAC" xlink:type="simple">st<def><p> = sternites</p></def></abbrev>; <abbrev xmlns:xlink="http://www.w3.org/1999/xlink" id="ABBRID0EFAAE" xlink:type="simple">tg<def><p> = tergites</p></def></abbrev>.</p></caption><graphic xmlns:xlink="http://www.w3.org/1999/xlink" xlink:href="zookeys-614-113-g004.jpg" position="float" orientation="portrait" xlink:type="simple" id="oo_101564.jpg"/></fig></tp:treatment-sec><tp:treatment-sec sec-type="Syninclusions" id="SECID0EQAAE"><title>Syninclusions.</title><p>One <tp:taxon-name><tp:taxon-name-part taxon-name-part-type="subclass">Acari</tp:taxon-name-part></tp:taxon-name> specimen (phoretic mite of <tp:taxon-name><tp:taxon-name-part taxon-name-part-type="family">Parasitidae</tp:taxon-name-part></tp:taxon-name>?) attached on the right elytron of <italic><tp:taxon-name><tp:taxon-name-part taxon-name-part-type="genus">Trechus</tp:taxon-name-part> <tp:taxon-name-part taxon-name-part-type="species">exhibitorius</tp:taxon-name-part></tp:taxon-name></italic>, stellate hairs, and numerous dirt particles.</p></tp:treatment-sec><tp:treatment-sec sec-type="description" id="SECID0EKBAE"><title>Description.</title><p>Body length: 4.4 mm.</p><p>
            <bold><italic>Colour</italic>:
            </bold> The whole body surface appears blackish brown, very shiny; variation in colouration of the different parts of the beetle body is not recognizable.</p><p>
            <bold><italic>Microsculpture</italic>:
            </bold> Surface of head and elytra, disc of pronotum with shallowly engraved slightly transverse meshes, clypeus with slightly engraved almost isodiametric meshes, base and laterobasal furrows of pronotum with moderately engraved almost isodiametric meshes (magnification ×100).</p><p>
            <bold><italic>Head</italic>:
            </bold> Moderately large and transverse; length 0.94 mm. Mandibles moderately slender, the right one tridentate, with all denticles combined and subequally distributed, but with the apical one much more protruding than the second (Figs <xref ref-type="fig" rid="F3">7–9</xref>). Labrum with apical margin markedly concave, with three pairs of setae. Clypeus with two pairs of setae in normal position. Shape of apical segments of maxillary and labial palpi as in <italic><tp:taxon-name><tp:taxon-name-part taxon-name-part-type="genus">Trechus</tp:taxon-name-part></tp:taxon-name></italic> sensu stricto. Mentum and submentum completely divided by a <!--PageBreak--><!--PageBreak--><!--PageBreak-->distinct suture (artefact? Fig. <xref ref-type="fig" rid="F3">7</xref>). Eyes (Fig. <xref ref-type="fig" rid="F2">6</xref>) rather small, flat; tempora about half as long as eyes, convex, moderately wrinkled to the neck, smooth. Frons and supraorbital area smooth, markedly convex, with supraorbital furrows deep, complete, uniformly bent on disc (Fig. <xref ref-type="fig" rid="F2">4</xref>); two supraorbital setae present and in normal position for <italic><tp:taxon-name><tp:taxon-name-part taxon-name-part-type="genus">Trechus</tp:taxon-name-part></tp:taxon-name></italic>. Antennae moderately slender, with three antennomeres extending beyond the pronotal base; scapus robust, 1.15 times longer and 1.3 times broader than pedicellus, 1.1 times longer than third antennomere; third and fourth antennomeres of the same length.</p><p>
            <bold><italic>Prothorax</italic>:
            </bold> Pronotum rather large, transverse (width/length = 1.47), length 0.84 mm, 1.53 times broader than head, broadest somewhat before middle, with sides evenly rounded in anterior 2/3 and straight before laterobasal angles; latter small, almost rectangular, not protruded laterally. Basal margin 1.22 times broader than apical margin. Disk markedly convex, smooth. Anterior margin straight in middle, lateroapical angles slightly protruded, rounded. Posterior margin not beaded, slightly convex in middle, markedly incised towards outer quarters, not shifted anteriorly at basolateral angles. Median longitudinal impression distinct, not deepened near base, disappearing near apex; anterior transverse impression very fine, smooth; posterior transverse impression linear, deep on sides, shallower in middle, smooth; laterobasal foveae indistinct, smooth. Lateral groove moderately narrow throughout, very slightly widened towards base, smooth. Both lateral and laterobasal setae present, with the lateral seta located near apical third of pronotum. Proepisternum glabrous, smooth.</p><p>
            <bold><italic>Pterothorax</italic>:
            </bold> Elytra markedly convex on disc, in dorsal view narrow ovate, length 2.58 mm, length/width = 1.50, widest near their mid-length, moderately wider than pronotum (width of elytra/width of pronotum = 1.30), glabrous beside normal setation. Humeral angles fully rounded, basal groove absent. Parascutellar stria moderately long, parascutellar seta present. Striae finely punctate apart from the apical fifth of elytra; first stria complete, outer striae disappearing near apex; three inner striae deeply impressed with intervals convex, fourth stria finer, fifth stria very fine, sixth and seventh striae absent, eighth stria finely impressed from level of the medial setae of the umbilical series and deeply impressed from level of the preapical group. Each elytron with two discal setae in third stria, and with preapical seta, located in the apical cross of the second and third striae, slightly closer to the suture than to the apical margin of elytra (Fig. <xref ref-type="fig" rid="F3">10</xref>). Recurrent stria rather short, extending towards the reduced fifth stria anteriorly, hardly bowed, with its front end situated at level of the preapical seta (Fig. <xref ref-type="fig" rid="F3">10</xref>). Setae of umbilicate humeral series close to the elytral margin, with four setae almost equidistant from each other; setae of the medial group of the umbilicate series far removed from the preapical group (Figs <xref ref-type="fig" rid="F2">6</xref>, <xref ref-type="fig" rid="F3">12</xref>). Metepisternum short, glabrous and smooth, with outer margin 1.3 times longer than anterior margin (Fig. <xref ref-type="fig" rid="F3">11</xref>).</p><p>
            <bold><italic>Abdomen</italic>:
            </bold> Abdominal sternites V–VII each with one (male) pair of setae near apical margin; surfaces smooth, without hairs or micropunctures.</p><p>
            <bold><italic>Legs</italic>:
            </bold> Moderately robust, all femora unmodified; protibiae straight and moderately dilated towards apex (structures on protibial surface are not visible using light microscopy due to milky coating, and could not be imaged using <abbrev xmlns:xlink="http://www.w3.org/1999/xlink" xlink:title="X-ray micro-computed tomography" id="ABBRID0EWEAE" xlink:type="simple">micro-CT</abbrev>). Basal two protarsomeres moderately dilated (Fig. <xref ref-type="fig" rid="F4">14</xref>).</p><!--PageBreak--><!--PageBreak--><p>
            <bold><italic>Male genitalia</italic></bold> (Figs <xref ref-type="fig" rid="F4">13</xref>, <xref ref-type="fig" rid="F5">15</xref>, Movie <xref ref-type="fig" rid="F7">1</xref>): Median lobe in apical half fully closed on dorsal side, in lateral view evenly bent throughout, with basal bulb of average size for <italic><tp:taxon-name><tp:taxon-name-part taxon-name-part-type="genus">Trechus</tp:taxon-name-part></tp:taxon-name></italic> (bulb is destroyed on its left side including left paramere missing); apical lamella moderately long, simple, conically tapering. Endophallus armed with two copulatory pieces, one is long rod-shaped and twisted, angularly curved and pointed apically, the other is less distinct, mainly due to its ambiguous distal portion, but with proximal portion semi-circular, very similar in shape and size to that of the first piece.</p><fig id="F5" position="float" orientation="portrait"><label>Figure 15.</label><caption><p>
          <italic><tp:taxon-name><tp:taxon-name-part taxon-name-part-type="genus">Trechus</tp:taxon-name-part> <tp:taxon-name-part taxon-name-part-type="species">exhibitorius</tp:taxon-name-part></tp:taxon-name></italic> sp. n., holotype, volume rendering of the aedeagal median lobe with endophallus. <bold>a</bold> right lateral aspect <bold>b</bold> dorsal aspect <bold>c</bold> left lateral aspect <bold>d</bold>, same as <bold>c</bold>, but with contours of the two copulatory pieces indicated by coloured lines.</p></caption><graphic xmlns:xlink="http://www.w3.org/1999/xlink" xlink:href="zookeys-614-113-g005.jpg" position="float" orientation="portrait" xlink:type="simple" id="oo_101565.jpg"/></fig><fig id="F6" position="float" orientation="portrait"><label>Figure 16.</label><caption><p>
          <italic><tp:taxon-name><tp:taxon-name-part taxon-name-part-type="genus">Trechus</tp:taxon-name-part> <tp:taxon-name-part taxon-name-part-type="species">exhibitorius</tp:taxon-name-part></tp:taxon-name></italic> sp. n., reconstruction of the external shape in dorsal view.</p></caption><graphic xmlns:xlink="http://www.w3.org/1999/xlink" xlink:href="zookeys-614-113-g006.jpg" position="float" orientation="portrait" xlink:type="simple" id="oo_101566.jpg"/></fig><fig id="F7" position="float" orientation="portrait"><label>Movie 1.</label><caption><p>
          <italic><tp:taxon-name><tp:taxon-name-part taxon-name-part-type="genus">Trechus</tp:taxon-name-part> <tp:taxon-name-part taxon-name-part-type="species">exhibitorius</tp:taxon-name-part></tp:taxon-name></italic> sp. n., holotype, volume rendering of the aedeagal median lobe with endophallus. YouTube link: <ext-link xmlns:xlink="http://www.w3.org/1999/xlink" xlink:type="simple" ext-link-type="uri" xlink:href="https://youtu.be/u7hzlyrxOTA">https://youtu.be/u7hzlyrxOTA</ext-link></p></caption><graphic xmlns:xlink="http://www.w3.org/1999/xlink" xlink:href="zookeys-614-113-g007.jpg" position="float" orientation="portrait" xlink:type="simple" id="oo_101567.jpg"/></fig></tp:treatment-sec><tp:treatment-sec sec-type="etymology" id="SECID0EIIAE"><title>Derivatio nominis.</title><p>Species epithet is derived from the Latin term “<tp:taxon-name><tp:taxon-name-part taxon-name-part-type="species">exhibitorius</tp:taxon-name-part></tp:taxon-name>” = exhibitor. This name was given under the impression that the new species presents itself in a rather vulgar way.</p></tp:treatment-sec><tp:treatment-sec sec-type="Relationships" id="SECID0EXIAE"><title>Relationships.</title><p>Some characters of the pronotal structure, namely the missing laterobasal foveae coupled with rectilinear lateral portions of the basal transverse impression seem to be most useful for correct interpretation of the systematic position of the species in question. These two character states are usually correlated, although in some extant groups, the sublinear basal transverse impression may combine with the moderately impressed laterobasal foveae, the latter being separated from the lateral groove by clearly convex portions of the basal slope of the pronotal disc (e.g. <italic><tp:taxon-name><tp:taxon-name-part taxon-name-part-type="genus">Trechus</tp:taxon-name-part> <tp:taxon-name-part taxon-name-part-type="species">balkaricus</tp:taxon-name-part></tp:taxon-name></italic> Belousov, 1990 and <italic><tp:taxon-name><tp:taxon-name-part taxon-name-part-type="genus">Trechus</tp:taxon-name-part> <tp:taxon-name-part taxon-name-part-type="species">fusculus</tp:taxon-name-part></tp:taxon-name></italic> Motschulsky, 1850 with numerous related Caucasian and Turkish species). The boundary between the basal foveae completely missing and barely detectable is rather subjective and is often difficult to be recognized even in extant species. However, the combination of these two characters in the amber species makes a rather reliable basis for further considerations. In this respect, <italic><tp:taxon-name><tp:taxon-name-part taxon-name-part-type="genus">Trechus</tp:taxon-name-part> <tp:taxon-name-part taxon-name-part-type="species">exhibitorius</tp:taxon-name-part></tp:taxon-name></italic> sp. n. resembles members of the <italic><tp:taxon-name><tp:taxon-name-part taxon-name-part-type="species">obtusiusculus</tp:taxon-name-part></tp:taxon-name></italic> species group from the Balcans, southern Alps and Carpathians (some Caucasian species, such as <italic><tp:taxon-name><tp:taxon-name-part taxon-name-part-type="genus">Trechus</tp:taxon-name-part> <tp:taxon-name-part taxon-name-part-type="species">fischtensis</tp:taxon-name-part></tp:taxon-name></italic> Reitter, 1888, seem to be also closely related to this group), the <italic><tp:taxon-name><tp:taxon-name-part taxon-name-part-type="species">montanellus</tp:taxon-name-part></tp:taxon-name></italic> and <italic><tp:taxon-name><tp:taxon-name-part taxon-name-part-type="species">liopleurus</tp:taxon-name-part></tp:taxon-name></italic> species group sensu lato (Belousov, 1987), the former from the Alps, Beskids and Sudetes, the latter from the Caucasus and Turkey. We deliberately neglected the two other groups with a similar structure of the pronotum: the <italic><tp:taxon-name><tp:taxon-name-part taxon-name-part-type="species">tingitanus</tp:taxon-name-part></tp:taxon-name></italic> and <italic><tp:taxon-name><tp:taxon-name-part taxon-name-part-type="species">quadristriatus</tp:taxon-name-part></tp:taxon-name></italic> (incuding <italic><tp:taxon-name><tp:taxon-name-part taxon-name-part-type="genus">Trechus</tp:taxon-name-part> <tp:taxon-name-part taxon-name-part-type="species">obtusus</tp:taxon-name-part></tp:taxon-name></italic> Ericson, 1837 and relied taxa) species groups since the <italic><tp:taxon-name><tp:taxon-name-part taxon-name-part-type="species">tingitanus</tp:taxon-name-part></tp:taxon-name></italic> group differs drastically by having deeper and strongly punctured exterior elytral striae while the <italic><tp:taxon-name><tp:taxon-name-part taxon-name-part-type="species">quadristriatus</tp:taxon-name-part></tp:taxon-name></italic> group has a clearly convex pronotal basal margin with lateral portions oblique.</p><p>In the following, we will discuss our findings with the three remaining species groups. Members of the <italic><tp:taxon-name><tp:taxon-name-part taxon-name-part-type="species">obtusiusculus</tp:taxon-name-part></tp:taxon-name></italic> species group and related Caucasian taxa, all differ readily from <italic><tp:taxon-name><tp:taxon-name-part taxon-name-part-type="genus">Trechus</tp:taxon-name-part> <tp:taxon-name-part taxon-name-part-type="species">exhibitorius</tp:taxon-name-part></tp:taxon-name></italic> sp. n. in the endophallus armature consisting of a simple, anisotopous, scapus-like plate and therefore do not seem to be directly related to the species in question. The situation becomes much more interesting with regard to the <italic><tp:taxon-name><tp:taxon-name-part taxon-name-part-type="species">montanellus</tp:taxon-name-part></tp:taxon-name></italic> and <italic><tp:taxon-name><tp:taxon-name-part taxon-name-part-type="species">liopleurus</tp:taxon-name-part></tp:taxon-name></italic> groups. <xref ref-type="bibr" rid="B8">Jeannel (1927)</xref> considered both groups to be of Asian origin. This assumption seems to be confirmed with the description of <italic><tp:taxon-name><tp:taxon-name-part taxon-name-part-type="genus">Trechus</tp:taxon-name-part> <tp:taxon-name-part taxon-name-part-type="species">mordkovitschi</tp:taxon-name-part></tp:taxon-name></italic> Shilenkov, 1982 and especially <italic><tp:taxon-name><tp:taxon-name-part taxon-name-part-type="genus">Trechus</tp:taxon-name-part> <tp:taxon-name-part taxon-name-part-type="species">shilenkovi</tp:taxon-name-part></tp:taxon-name></italic> Belousov &amp; Kabak, 1992, both from Siberia which are very similar to members of these two groups. According to <xref ref-type="bibr" rid="B8">Jeannel (1927)</xref> the differences between the <italic><tp:taxon-name><tp:taxon-name-part taxon-name-part-type="species">montanellus</tp:taxon-name-part></tp:taxon-name></italic> and <italic><tp:taxon-name><tp:taxon-name-part taxon-name-part-type="species">liopleurus</tp:taxon-name-part></tp:taxon-name></italic> groups mainly concern the degree of development of the external elytral striae and therefore, the conjunction of the apical recurrent stria with the fifth elytral stria which is clear <!--PageBreak-->in members of the <italic><tp:taxon-name><tp:taxon-name-part taxon-name-part-type="species">montanellus</tp:taxon-name-part></tp:taxon-name></italic> species group and indistinct, with the apical striole abruptly interrupted anteriorly and external stria much more reduced, in members of the <italic><tp:taxon-name><tp:taxon-name-part taxon-name-part-type="species">liopleurus</tp:taxon-name-part></tp:taxon-name></italic> species group. Though this observation is correct for many species <!--PageBreak-->of the groups under consideration, it is not present in all species. The Caucasian <italic><tp:taxon-name><tp:taxon-name-part taxon-name-part-type="species">liopleurus</tp:taxon-name-part></tp:taxon-name></italic> species group is very heterogeneous and, doubtless, deserves to be split in a number of more natural species subgroups. Within each of these subgroups, we can see similar evolutionary patterns resulting in appearance of large-sized wingless species with parallel-sided habitus, shallow external elytral striae, narrow and parallel internal interspaces and massive pronotum characterized by the basal transverse impression subrectilinear and sharply engraved as well as the basolateral foveae nearly missing. On the other hand, some members of the <italic><tp:taxon-name><tp:taxon-name-part taxon-name-part-type="species">liopleurus</tp:taxon-name-part></tp:taxon-name></italic> group have an ovate habitus, similar to that of members of the <italic><tp:taxon-name><tp:taxon-name-part taxon-name-part-type="species">montanellus</tp:taxon-name-part></tp:taxon-name></italic> group, external elytral striae well-impressed, with clear conjunction of stria 5 with the apical recurrent stria and the pronotum with distinct basolateral foveae and the basal transverse impression which is, though sharply engraved, clearly bent laterally. Among these species, <italic><tp:taxon-name><tp:taxon-name-part taxon-name-part-type="genus">Trechus</tp:taxon-name-part> <tp:taxon-name-part taxon-name-part-type="species">gagrensis</tp:taxon-name-part></tp:taxon-name></italic> Jeannel, 1927 is especially of high interest, since it is, doubtless, most closely related to <italic><tp:taxon-name><tp:taxon-name-part taxon-name-part-type="genus">Trechus</tp:taxon-name-part> <tp:taxon-name-part taxon-name-part-type="species">liopleurus</tp:taxon-name-part></tp:taxon-name></italic> Chaudoir, 1850. However, the pronotal structure similar to that of <italic><tp:taxon-name><tp:taxon-name-part taxon-name-part-type="genus">Trechus</tp:taxon-name-part> <tp:taxon-name-part taxon-name-part-type="species">exhibitorius</tp:taxon-name-part></tp:taxon-name></italic> sp. n. is observed also in some species related to <italic><tp:taxon-name><tp:taxon-name-part taxon-name-part-type="genus">Trechus</tp:taxon-name-part> <tp:taxon-name-part taxon-name-part-type="species">balkaricus</tp:taxon-name-part></tp:taxon-name></italic> within the <italic><tp:taxon-name><tp:taxon-name-part taxon-name-part-type="species">maculicornis</tp:taxon-name-part></tp:taxon-name></italic> species group as defined by <xref ref-type="bibr" rid="B9">Jeannel (1960)</xref> and some species of the <italic><tp:taxon-name><tp:taxon-name-part taxon-name-part-type="species">fusculus</tp:taxon-name-part></tp:taxon-name></italic> (= <italic><tp:taxon-name><tp:taxon-name-part taxon-name-part-type="species">bradycelloides</tp:taxon-name-part></tp:taxon-name></italic>) group (<xref ref-type="bibr" rid="B9">Jeannel 1960</xref>; <xref ref-type="bibr" rid="B12">Pawłowski 1979</xref>), despite the fact that most of species assigned to these groups have the pronotum with distinct laterobasal foveae and the basal transverse impression rather shallow and clearly bent. To summarize, we can <!--PageBreak-->infer that the pronotal characters listed above might have evolved independently and might be associated with a similar mode of life; their phylogenetic importance should be cautiously considered.</p><!--PageBreak--><p>Fortunately, the fossil in question is the first extinct <italic><tp:taxon-name><tp:taxon-name-part taxon-name-part-type="genus">Trechus</tp:taxon-name-part></tp:taxon-name></italic> species with the aedeagus and endophallus armature well preserved. As to the aedeagus shape, its apical portion, slightly attenuated downwards, is very similar to that of both known species of the <italic><tp:taxon-name><tp:taxon-name-part taxon-name-part-type="species">montanellus</tp:taxon-name-part></tp:taxon-name></italic> species group, <italic><tp:taxon-name><tp:taxon-name-part taxon-name-part-type="genus">Trechus</tp:taxon-name-part> <tp:taxon-name-part taxon-name-part-type="species">shilenkovi</tp:taxon-name-part></tp:taxon-name></italic> from the Altai mountains and members of the <italic><tp:taxon-name><tp:taxon-name-part taxon-name-part-type="species">alpigradus</tp:taxon-name-part></tp:taxon-name></italic> subgroup within the <italic><tp:taxon-name><tp:taxon-name-part taxon-name-part-type="species">liopleurus</tp:taxon-name-part></tp:taxon-name></italic> group, especially <italic><tp:taxon-name><tp:taxon-name-part taxon-name-part-type="genus">Trechus</tp:taxon-name-part> <tp:taxon-name-part taxon-name-part-type="species">arnoldii</tp:taxon-name-part></tp:taxon-name></italic> Belousov, 1987 from the West Caucasus. The observed structure of the endophallus armature is challenging to interpret, especially bearing in mind that it was fixed half-way inflated. However, we can clearly see one piece which is long and twisted, angularly curved and pointed apically. A large, branch-like and twisted copulatory piece is rather common in the endophallus armature of many <italic><tp:taxon-name><tp:taxon-name-part taxon-name-part-type="genus">Trechus</tp:taxon-name-part></tp:taxon-name></italic> species groups. In addition to the <italic><tp:taxon-name><tp:taxon-name-part taxon-name-part-type="genus">Trechus</tp:taxon-name-part> <tp:taxon-name-part taxon-name-part-type="species">sylvicola</tp:taxon-name-part></tp:taxon-name></italic> K. Daniel &amp; J. Daniel, 1898 from the <italic><tp:taxon-name><tp:taxon-name-part taxon-name-part-type="species">montanellus</tp:taxon-name-part></tp:taxon-name></italic> group listed above, some Turkish species of the <italic><tp:taxon-name><tp:taxon-name-part taxon-name-part-type="species">fusculus</tp:taxon-name-part></tp:taxon-name></italic> group are worth to be mentioned, for example: <italic><tp:taxon-name><tp:taxon-name-part taxon-name-part-type="genus">Trechus</tp:taxon-name-part> <tp:taxon-name-part taxon-name-part-type="species">michaeli</tp:taxon-name-part></tp:taxon-name></italic> Pawlowski 1978 and <italic><tp:taxon-name><tp:taxon-name-part taxon-name-part-type="genus">Trechus</tp:taxon-name-part> <tp:taxon-name-part taxon-name-part-type="species">ziganensis</tp:taxon-name-part></tp:taxon-name></italic> Jeanne, 1976. Though both of these species have the pronotum with rather distinct laterobasal foveae and less sharp transverse basal impression, some related species have the pronotum structure quite similar to that of <italic><tp:taxon-name><tp:taxon-name-part taxon-name-part-type="genus">Trechus</tp:taxon-name-part> <tp:taxon-name-part taxon-name-part-type="species">exhibitorius</tp:taxon-name-part></tp:taxon-name></italic> sp. n. The second piece of the endophallus armature of this species is less distinct, mainly due to its ambiguous distal portion. However, its proximal portion is clearly detectable, semi-circular, and very similar in shape and size to that of the first piece (Fig. <xref ref-type="fig" rid="F5">15d</xref>). This fact deserves careful consideration. Examination of the inflated endophallus in <italic><tp:taxon-name><tp:taxon-name-part taxon-name-part-type="genus">Trechus</tp:taxon-name-part></tp:taxon-name></italic> species shows that in some <italic><tp:taxon-name><tp:taxon-name-part taxon-name-part-type="genus">Trechus</tp:taxon-name-part></tp:taxon-name></italic> lineages, including those addressed by this paper, the most primitive structure of the endophallus armature consists of two branch-like similar pieces attached to the proximal end of the endophallus (becoming the distal end when inflated) (unpublished data I.B.). Their basal portions seem to be semi-circular in projection, but are in fact semi-spherical to ensure their firm position on the convex surface of the inflated endophallus (such a condition is typical of members of the <italic><tp:taxon-name><tp:taxon-name-part taxon-name-part-type="species">maculicornis</tp:taxon-name-part></tp:taxon-name></italic> species group). Their evolution resembles a development of the right piece coupled with progressive reduction of the left one. In this case, the basal portion of the left piece becomes either much smaller or is incorporated (at least, topologically) in the basal portion of the right piece. This evolution of the endophallus armature seemed to take place independently in various <italic><tp:taxon-name><tp:taxon-name-part taxon-name-part-type="genus">Trechus</tp:taxon-name-part></tp:taxon-name></italic> lineages. If the above interpretation of the endophallus armature in <italic><tp:taxon-name><tp:taxon-name-part taxon-name-part-type="genus">Trechus</tp:taxon-name-part> <tp:taxon-name-part taxon-name-part-type="species">exhibitorius</tp:taxon-name-part></tp:taxon-name></italic> sp. n. is correct, this species combines a rather primitive structure of the endophallus armature and aedeagus (including an average size of the aedeagus vs. hypertrophied in strongly evolved species) with some specialized external characters commonly found in mesophylous <italic><tp:taxon-name><tp:taxon-name-part taxon-name-part-type="genus">Trechus</tp:taxon-name-part></tp:taxon-name></italic>. It should likely be placed near the basal portion of the phylogenetic stem branching into the <italic><tp:taxon-name><tp:taxon-name-part taxon-name-part-type="species">montanellus</tp:taxon-name-part></tp:taxon-name></italic>, <italic><tp:taxon-name><tp:taxon-name-part taxon-name-part-type="species">liopleurus</tp:taxon-name-part></tp:taxon-name></italic>, <italic><tp:taxon-name><tp:taxon-name-part taxon-name-part-type="species">fusculus</tp:taxon-name-part></tp:taxon-name></italic> and, probably, <italic><tp:taxon-name><tp:taxon-name-part taxon-name-part-type="species">osmanilis</tp:taxon-name-part></tp:taxon-name></italic> and <italic><tp:taxon-name><tp:taxon-name-part taxon-name-part-type="species">maculicornis</tp:taxon-name-part></tp:taxon-name></italic> species groups. However, monophyly of the above mentioned species groups needs to be tested using molecular methods.</p></tp:treatment-sec><tp:treatment-sec sec-type="Differential diagnosis" id="SECID0EJ1AE"><title>Differential diagnosis.</title><p>Two additional <italic><tp:taxon-name><tp:taxon-name-part taxon-name-part-type="genus">Trechus</tp:taxon-name-part></tp:taxon-name></italic> fossils were described from the Eocene Baltic amber: <italic><tp:taxon-name><tp:taxon-name-part taxon-name-part-type="genus">Trechus</tp:taxon-name-part> <tp:taxon-name-part taxon-name-part-type="species">balticus</tp:taxon-name-part></tp:taxon-name></italic> and <italic><tp:taxon-name><tp:taxon-name-part taxon-name-part-type="genus">Trechus</tp:taxon-name-part> <tp:taxon-name-part taxon-name-part-type="species">eoanophthalmus</tp:taxon-name-part></tp:taxon-name></italic> (<xref ref-type="bibr" rid="B13">Schmidt and Faille 2015</xref>, <xref ref-type="bibr" rid="B14">Schmidt et al. 2016</xref>). <italic><tp:taxon-name><tp:taxon-name-part taxon-name-part-type="genus">Trechus</tp:taxon-name-part> <tp:taxon-name-part taxon-name-part-type="species">exhibitorius</tp:taxon-name-part></tp:taxon-name></italic> sp. n. is easily distinguished from the blind <italic><tp:taxon-name><tp:taxon-name-part taxon-name-part-type="genus">Trechus</tp:taxon-name-part> <tp:taxon-name-part taxon-name-part-type="species">eoanophthalmus</tp:taxon-name-part></tp:taxon-name></italic> by the fully developed eyes and the much slender body. <italic><tp:taxon-name><tp:taxon-name-part taxon-name-part-type="genus">Trechus</tp:taxon-name-part> <tp:taxon-name-part taxon-name-part-type="species">balticus</tp:taxon-name-part></tp:taxon-name></italic> is distinctly smaller (3.6 mm versus 4.4 mm in <italic><tp:taxon-name><tp:taxon-name-part taxon-name-part-type="genus">Trechus</tp:taxon-name-part> <tp:taxon-name-part taxon-name-part-type="species">exhibitorius</tp:taxon-name-part></tp:taxon-name></italic> sp. n.), has a stouter body <!--PageBreak-->with broader head and shorter elytra, larger and deeper impressed micro-meshes on disc of head and more markedly reduced external elytral striae.</p></tp:treatment-sec><ref-list><ref id="B8"><mixed-citation xmlns:xlink="http://www.w3.org/1999/xlink" xlink:type="simple">
          <person-group><name name-style="western"><surname>Jeannel</surname><given-names>R</given-names></name></person-group> (<year>1927</year>) <article-title>Monographie des <tp:taxon-name><tp:taxon-name-part taxon-name-part-type="subfamily">Trechinae</tp:taxon-name-part></tp:taxon-name>. Morphologie comparée et distribution géographique d’un groupe des coléoptères. (Première livraison).</article-title> <source>L’Abeille, Journal d’Entomologie</source> <volume>33</volume>: <fpage>1</fpage>–<lpage>592</lpage>.</mixed-citation></ref><ref id="B9"><mixed-citation xmlns:xlink="http://www.w3.org/1999/xlink" xlink:type="simple">
          <person-group><name name-style="western"><surname>Jeannel</surname><given-names>R</given-names></name></person-group> (<year>1960</year>) <article-title>Révision des <tp:taxon-name><tp:taxon-name-part taxon-name-part-type="tribe">Trechini</tp:taxon-name-part></tp:taxon-name> du Caucase (<tp:taxon-name><tp:taxon-name-part taxon-name-part-type="order">Coleoptera</tp:taxon-name-part></tp:taxon-name>, <tp:taxon-name><tp:taxon-name-part taxon-name-part-type="family">Trechidae</tp:taxon-name-part></tp:taxon-name>).</article-title> <source>Mémoires du Muséum National d’Histoire Naturelle</source>, <publisher-loc>Paris</publisher-loc> (<series>N.S.</series>) (A) <volume>17</volume>: <fpage>155</fpage>–<lpage>216</lpage>.</mixed-citation></ref><ref id="B12"><mixed-citation xmlns:xlink="http://www.w3.org/1999/xlink" xlink:type="simple">
          <person-group><name name-style="western"><surname>Pawłowski</surname><given-names>J</given-names></name></person-group> (<year>1979</year>) <article-title>Révision du genre <italic><tp:taxon-name><tp:taxon-name-part taxon-name-part-type="genus">Trechus</tp:taxon-name-part></tp:taxon-name></italic> Clairv. (<tp:taxon-name><tp:taxon-name-part taxon-name-part-type="order">Coleoptera</tp:taxon-name-part></tp:taxon-name>, <tp:taxon-name><tp:taxon-name-part taxon-name-part-type="family">Carabidae</tp:taxon-name-part></tp:taxon-name>) du Proche Orient.</article-title> <source>Acta zoological cracoviensia</source> <volume>11</volume>: <fpage>247</fpage>–<lpage>476</lpage>.</mixed-citation></ref><ref id="B13"><mixed-citation xmlns:xlink="http://www.w3.org/1999/xlink" xlink:type="simple">
          <person-group><name name-style="western"><surname>Schmidt</surname><given-names>J</given-names></name><name name-style="western"><surname>Faille</surname><given-names>A</given-names></name></person-group> (<year>2015</year>) <article-title>Confirmation of occurrence of <italic><tp:taxon-name><tp:taxon-name-part taxon-name-part-type="genus">Trechus</tp:taxon-name-part></tp:taxon-name></italic> Clairville, 1806 in the Baltic amber forests, with description of a flightless edaphic species, and remarks on <italic><tp:taxon-name><tp:taxon-name-part taxon-name-part-type="genus">Trechoides</tp:taxon-name-part></tp:taxon-name></italic> Motschulsky, 1856 (<tp:taxon-name><tp:taxon-name-part taxon-name-part-type="order">Coleoptera</tp:taxon-name-part></tp:taxon-name>: <tp:taxon-name><tp:taxon-name-part taxon-name-part-type="family">Carabidae</tp:taxon-name-part></tp:taxon-name>: <tp:taxon-name><tp:taxon-name-part taxon-name-part-type="tribe">Trechini</tp:taxon-name-part></tp:taxon-name>).</article-title> <source>Zootaxa</source> <volume>4028</volume>(<issue>4</issue>): <fpage>539</fpage>–<lpage>550</lpage>. doi: <ext-link xlink:type="simple" ext-link-type="doi" xlink:href="10.11646/zootaxa.4028.4.5">10.11646/zootaxa.4028.4.5</ext-link></mixed-citation></ref><ref id="B14"><mixed-citation xmlns:xlink="http://www.w3.org/1999/xlink" xlink:type="simple">
          <person-group><name name-style="western"><surname>Schmidt</surname><given-names>J</given-names></name><name name-style="western"><surname>Hoffmann</surname><given-names>H</given-names></name><name name-style="western"><surname>Michalik</surname><given-names>P</given-names></name></person-group> (<year>2016</year>) <article-title>Blind life in the Baltic amber forests: description of an eyeless species of the ground beetle genus <italic><tp:taxon-name><tp:taxon-name-part taxon-name-part-type="genus">Trechus</tp:taxon-name-part></tp:taxon-name></italic> Clairville, 1806 (<tp:taxon-name><tp:taxon-name-part taxon-name-part-type="order">Coleoptera</tp:taxon-name-part></tp:taxon-name>: <tp:taxon-name><tp:taxon-name-part taxon-name-part-type="family">Carabidae</tp:taxon-name-part></tp:taxon-name>: <tp:taxon-name><tp:taxon-name-part taxon-name-part-type="tribe">Trechini</tp:taxon-name-part></tp:taxon-name>).</article-title> <source>Zootaxa</source> <volume>4083</volume>(<issue>3</issue>): <fpage>431</fpage>–<lpage>443</lpage>. doi: <ext-link xlink:type="simple" ext-link-type="doi" xlink:href="10.11646/zootaxa.4083.3.7">10.11646/zootaxa.4083.3.7</ext-link></mixed-citation></ref></ref-list></tp:taxon-treatment>
